# Supplementary material for: Substrate Specificity of Cysteine Proteases Beyond the S2 Pocket: Mutagenesis and Molecular Dynamics Investigation of Fasciola hepatica Cathepsins L
Source: Front Mol Biosci. 2018 Apr 19;5:40. doi: 10.3389/fmolb.2018.00040 (PMC5917446; doi:10.3389/fmolb.2018.00040)
Supplement: Supplementary file 4 [file DataSheet1.XLS]

## Sheet: P4 to P4`
			Octapeptides corresponding to the peptide cleavage products (positive dataset)
FhCl1_0060/CL1	FhCl1_0240/CL1	FhCL1mut_0060/13.1	FhCl1_0-60	FhCl1_0-240		FhCl2_0-60	FhCl2_0-240					Negative dataset
AGLFNYNQ	AFMQVAIT	AHLFNAMT	AGLFNYNQ	AFMQVAIT		AHLFNAMT	AFMQVAIT	M = norleucine				XXXLVATV
AHLFNAMT	AGILKLMP	AILSQPPX	AHLFNAMT	AGILKLMP		AILSQPPX	AGLFNYNQ	X = no amino acid				XXLVATVY
AILSQPPX	AGLFNYNQ	EYFRMIRW	AILSQPPX	AGLFNYNQ		AMFRKYPI	AGMSFMMX					XLVATVYE
AVMFMSKX	AHLFNAMT	FLVRTWKM	AVMFMSKX	AHLFNAMT		DSIRHQGP	AHLFNAMT					LVATVYEF
DDLMSEQF	AILSQPPX	FSLSKMNP	DDLMSEQF	AILSQPPX		EGLQGFWX	AILSQPPX					VATVYEFG
EYFRMIRW	AVMFMSKX	GRLWIHKX	EYFRMIRW	AVMFMSKX		FLVRTWKM	AMFRKYPI					ATVYEFGH
FLVRTWKM	DDLMSEQF	GWLNTSRQ	FLVRTWKM	DDLMSEQF		FRIRSGTX	ASMRIYIE					TVYEFGHI
FSLSKMNP	DFLVRTWK	HRLFTYFR	FSLSKMNP	DFLVRTWK		FRMIRWAV	DFLVRTWK					VYEFGHID
FYLGRSVP	DKLMNWPQ	KAAPVXXX	FYLGRSVP	DKLMNWPQ		FSLSKMNP	DSIRHQGP					YEFGHIDH
GRLWIHKX	DSIRHQGP	KILMFYWH	GRLWIHKX	DSIRHQGP		GRLWIHKX	EGLQGFWX					EFGHIDHM
GWLNTSRQ	EYFRMIRW	KRFMAHWV	GWLNTSRQ	EYFRMIRW		HRLFTYFR	EPMLKHWF					FGHIDHMX
HRLFTYFR	EYVTASRG	NMLKDDMG	HRLFTYFR	EYVTASRG		IDLRWMAY	FHIVKWAS					GHIDHMXX
IFFRLNTP	FLVRTWKM	PSLIAKWV	IFFRLNTP	FLVRTWKM		IFFRLNTP	FLPEIWXX					HIDHMXXX
IGLQVHMR	FRIRSGTX	RVLFDGYQ	IGLQVHMR	FRIRSGTX		KRISQWMW	FLVRTWKM					XXXMLDKL
KLFRFNWX	FSLSKMNP	SNLQADWD	KLFRFNWX	FSLSKMNP		LKFTKVMQ	FRIRSGTX					XXMLDKLM
KRFMAHWV	FYLGRSVP	WALQHTFX	KRFMAHWV	FYLGRSVP		LNMKWTRV	FRLNTPXX					XMLDKLMN
LNMKWTRV	GRLWIHKX	XGIQSTYF	LNMKWTRV	GRLWIHKX		LSNWFFEQ	FRMIRWAV					MLDKLMNW
MFVKISTT	GWLNTSRQ	XGLYFRYE	MFVKISTT	GWLNTSRQ		MWRLDIIP	FSLSKMNP					LDKLMNWP
MIVQHRLF	HRLFTYFR	XLMNNFAD	MIVQHRLF	HRLFTYFR		NMLKDDMG	FYLGRSVP					DKLMNWPQ
NMLKDDMG	HWLMMHFQ	XNLSEDWA	NMLKDDMG	HWLMMHFQ		PGMRHSAV	GGLLDHFY					KLMNWPQR
PMLKHWFA	IDLRWMAY	XXIEPPWV	PMLKHWFA	IDLRWMAY		PMLKHWFA	GMLNIHFK					LMNWPQRR
PNITREWL	IFFRLNTP	XXLMNNFA	PNITREWL	IFFRLNTP		PNITREWL	GRLWIHKX					MNWPQRRG
PSLIAKWV	IGLQVHMR	XXXTQNGY	PSLIAKWV	IGLQVHMR		PSLIAKWV	GWLNTSRQ					NWPQRRGM
PTVNKQLR	IHPTFSYM	YKLSNWFF	PTVNKQLR	IHPTFSYM		RIMQGKKA	HRLFTYFR					WPQRRGMX
QLLTMNEI	IKMWQSMX		QLLTMNEI	IKMWQSMX		SLIAKWVG	IDLRWMAY					PQRRGMXX
RLFTYFRA	ILMFYWHE		RLFTYFRA	ILMFYWHE		SNLQADWD	IFFRLNTP					QRRGMXXX
RMIRWAVL	KILMFYWH		RMIRWAVL	KILMFYWH		SPLEKMVX	IGPTAAYH					XXXAVRAV
SNLQADWD	KLFRFNWX		SNLQADWD	KLFRFNWX		SVPQLWWX	IHPTFSYM					VRAVEGIK
SPLEKMVX	KRFMAHWV		SPLEKMVX	KRFMAHWV		TNIRASVP	IKMWQSMX					RAVEGIKM
THLAGKRR	KWLIHPTF		THLAGKRR	KWLIHPTF		TSIKVFMP	KLFRFNWX					AVEGIKMW
TNIRASVP	LKFTKVMQ		TNIRASVP	LKFTKVMQ		VKLFRFNW	KRFMAHWV					VEGIKMWQ
VKLFRFNW	LNMKWTRV		VKLFRFNW	LNMKWTRV		VRPNGMYW	KRISQWMW					EGIKMWQS
WALQHTFX	MFLREKQY		WALQHTFX	MFLREKQY		WKIMYIRF	LAIQAVXX					GIKMWQSM
WLMMHFQE	MFVKISTT		WLMMHFQE	MFVKISTT		WTMANFLR	LKFTKVMQ					IKMWQSMX
WYLAIQAV	MIVQHRLF		WYLAIQAV	MIVQHRLF		WYLAIQAV	LNMKWTRV					KMWQSMXX
XGLYFRYE	MYFKYIWY		XGLYFRYE	MYFKYIWY		XAPSLIAK	MVIKKESS					MWQSMXXX
XLVATVYE	NMLKDDMG		XLVATVYE	NMLKDDMG		XFLKAHSD	NMLKDDMG					XXGIQSTY
XNLSEDWA	PKLTYDFW		XNLSEDWA	PKLTYDFW		XGIQSTYF	NPVSQVLH					XGIQSTYF
XPLTSNLQ	PMLKHWFA		XPLTSNLQ	PMLKHWFA		XGLYFRYE	PGMRHSAV					GIQSTYFH
XQLEMHEP	PNITREWL		XQLEMHEP	PNITREWL		XIPTNIRA	PKLTYDFW					IQSTYFHD
XXLAMYSF	PSLIAKWV		XXLAMYSF	PSLIAKWV		XLMNNFAD	PMLKHWFA					QSTYFHDL
XXLEYFPI	PTVNKQLR		XXLEYFPI	PTVNKQLR		XLVATVYE	PNITREWL					STYFHDLN
XXLMNNFA	QLLTMNEI		XXLMNNFA	QLLTMNEI		XNLSEDWA	PSLIAKWV					TYFHDLNP
YKLSNWFF	QMIKSKED		YKLSNWFF	QMIKSKED		XPLTSNLQ	PTVNKQLR					YFHDLNPY
YTLKGEHX	QPVSRGLY		YTLKGEHX	QPVSRGLY		XQLEMHEP	QLLTMNEI					FHDLNPYM
YVLGWLNT	RAVEGIKM		YVLGWLNT	RAVEGIKM		XRPVMEFA	QMIKSKED					HDLNPYMX
	RIMQGKKA			RIMQGKKA		XSLNQAYG	QMIRWHFS					DLNPYMXX
	RMIRWAVL			RMIRWAVL		XWMDLSPT	RIMQGKKA					LNPYMXXX
	RVLFDGYQ			RVLFDGYQ		XXLAMYSF	RMIRWAVL					XXSLNQAY
	SLIAKWVG			SLIAKWVG		XXLEYFPI	RVLFDGYQ					XSLNQAYG
	SNLQADWD			SNLQADWD		XXLGWHAM	SLIAKWVG					SLNQAYGD
	SPLEKMVX			SPLEKMVX		XXWMDLSP	SNLQADWD					LNQAYGDM
	THLAGKRR			THLAGKRR		YKLSNWFF	SPLEKMVX					NQAYGDMP
	TNIRASVP			TNIRASVP		YPLKFTKV	SVPQLWWX					QAYGDMPS
	VKISTTHW			VKISTTHW			THLAGKRR					AYGDMPSV
	VKLFRFNW			VKLFRFNW			TNIRASVP					YGDMPSVD
	WALQHTFX			WALQHTFX			TSIKVFMP					GDMPSVDM
	WKIMYIRF			WKIMYIRF			VKISTTHW					DMPSVDMX
	WLIFVSNA			WLIFVSNA			VKLFRFNW					MPSVDMXX
	WLMMHFQE			WLMMHFQE			VRPNGMYW					PSVDMXXX
	WTMANFLR			WTMANFLR			WALQHTFX					XXXFIVFI
	WYLAIQAV			WYLAIQAV			WKIMYIRF					XXFIVFIL
	XFLKAHSD			XFLKAHSD			WLMMHFQE					XFIVFILW
	XGLYFRYE			XGLYFRYE			WPMGMYAS					FIVFILWR
	XLMNNFAD			XLMNNFAD			WRLDIIPE					IVFILWRT
	XLVATVYE			XLVATVYE			WTMANFLR					VFILWRTE
	XNLSEDWA			XNLSEDWA			XALETGTI					FILWRTEH
	XPLTSNLQ			XPLTSNLQ			XAPSLIAK					ILWRTEHH
	XQLEMHEP			XQLEMHEP			XDPGSFKN					LWRTEHHA
	XQMKKTLV			XQMKKTLV			XEAWMTFI					WRTEHHAM
	XSLNQAYG			XSLNQAYG			XELFDNRV					RTEHHAMX
	XXLAMYSF			XXLAMYSF			XFLKAHSD					TEHHAMXX
	XXLEYFPI			XXLEYFPI			XGIQSTYF					EHHAMXXX
	XXLMNNFA			XXLMNNFA			XGLYFRYE					KVHLPAEI
	XXLNMKWT			XXLNMKWT			XIPTNIRA					VHLPAEIM
	YKLSNWFF			YKLSNWFF			XLLQATDE					HLPAEIMQ
	YTLKGEHX			YTLKGEHX			XLMNNFAD					LPAEIMQT
	YVLGWLNT			YVLGWLNT			XLVATVYE					PAEIMQTT
				RLFTYFRA			XMYFKYIW					AEIMQTTQ
							XNLSEDWA					EIMQTTQM
							XNPTSTYD					IMQTTQMX
							XPLTSNLQ					MQTTQMXX
							XQLEMHEP					QTTQMXXX
							XQMKKTLV					XELFDNRV
							XRPVMEFA					ELFDNRVG
							XSLNQAYG					LFDNRVGK
							XSMQFNVK					FDNRVGKW
							XVLRFIEN					DNRVGKWS
							XWLAKEDQ					NRVGKWSY
							XWMDLSPT					RVGKWSYR
							XXIGDNVE					VGKWSYRM
							XXINDFLV					GKWSYRMX
							XXLAMYSF					KWSYRMXX
							XXLEYFPI					WSYRMXXX
							XXLGWHAM					XXNLSEDW
							XXLMNNFA					XNLSEDWA
							XXLNMKWT					NLSEDWAF
							XXLWQPVS					LSEDWAFK
							XXWMDLSP					SEDWAFKP
							XYMDSIRH					EDWAFKPT
							YKLSNWFF					DWAFKPTG
							YNMWSLYR					WAFKPTGP
							YPLKFTKV					AFKPTGPM
							YTLKGEHX					FKPTGPMX
							LSNWFFEQ					KPTGPMXX
							MWRLDIIP					PTGPMXXX
							WYLAIQAV					XXXHIGLQ
												XXHIGLQV
												XHIGLQVH
												HIGLQVHM
												IGLQVHMR
												GLQVHMRY
												LQVHMRYI
												QVHMRYIN
												VHMRYINV
												HMRYINVM
												MRYINVMX
												RYINVMXX
												YINVMXXX
												XXXPVIWT
												XXPVIWTH
												XPVIWTHN
												PVIWTHNA
												VIWTHNAG
												IWTHNAGM
												WTHNAGMS
												THNAGMSF
												HNAGMSFM
												NAGMSFMM
												AGMSFMMX
												GMSFMMXX
												MSFMMXXX
												XXXVMFLR
												XXVMFLRE
												XVMFLREK
												VMFLREKQ
												MFLREKQY
												FLREKQYD
												LREKQYDP
												REKQYDPV
												EKQYDPVS
												QYDPVSLX
												YDPVSLXX
												DPVSLXXX
												XXXGMYYK
												XXGMYYKR
												XGMYYKRF
												GMYYKRFM
												MYYKRFMA
												YYKRFMAH
												YKRFMAHW
												KRFMAHWV
												RFMAHWVG
												FMAHWVGI
												MAHWVGIX
												AHWVGIXX
												HWVGIXXX
												XXXMMVDQ
												XXMMVDQE
												XMMVDQEL
												MMVDQELS
												MVDQELSG
												VDQELSGN
												DQELSGNT
												QELSGNTI
												ELSGNTIK
												LSGNTIKV
												SGNTIKVX
												GNTIKVXX
												NTIKVXXX
												XXAMTDRG
												AMTDRGWY
												MTDRGWYL
												TDRGWYLA
												DRGWYLAI
												RGWYLAIQ
												GWYLAIQA
												WYLAIQAV
												YLAIQAVX
												LAIQAVXX
												AIQAVXXX
												XXXSMQFN
												XXSMQFNV
												XSMQFNVK
												SMQFNVKS
												MQFNVKSH
												QFNVKSHP
												FNVKSHPE
												NVKSHPEE
												VKSHPEEL
												KSHPEELV
												SHPEELVX
												HPEELVXX
												PEELVXXX
												MENYMVLT
												ENYMVLTK
												NYMVLTKA
												YMVLTKAA
												MVLTKAAP
												VLTKAAPV
												LTKAAPVX
												TKAAPVXX
												KAAPVXXX
												XXXYMDSI
												XXYMDSIR
												XYMDSIRH
												YMDSIRHQ
												MDSIRHQG
												DSIRHQGP
												SIRHQGPF
												IRHQGPFW
												RHQGPFWM
												HQGPFWML
												QGPFWMLX
												GPFWMLXX
												PFWMLXXX
												XXXDMFPG
												XXDMFPGQ
												XDMFPGQH
												DMFPGQHR
												MFPGQHRI
												FPGQHRIS
												PGQHRISD
												GQHRISDA
												QHRISDAE
												HRISDAEL
												RISDAELX
												ISDAELXX
												SDAELXXX
												XXXQMKKT
												XXQMKKTL
												XQMKKTLV
												QMKKTLVM
												MKKTLVMY
												KKTLVMYN
												KTLVMYNE
												TLVMYNEW
												LVMYNEWN
												VMYNEWNL
												MYNEWNLX
												YNEWNLXX
												NEWNLXXX
												XXPMEPHS
												XPMEPHSK
												PMEPHSKV
												MEPHSKVN
												EPHSKVNF
												PHSKVNFQ
												HSKVNFQQ
												SKVNFQQH
												KVNFQQHI
												VNFQQHIX
												NFQQHIXX
												FQQHIXXX
												XXXHMIAL
												XXHMIALY
												XHMIALYW
												HMIALYWG
												MIALYWGR
												IALYWGRD
												ALYWGRDT
												LYWGRDTM
												YWGRDTMF
												WGRDTMFI
												GRDTMFIX
												RDTMFIXX
												DTMFIXXX
												XXXMGNNG
												XXMGNNGS
												XMGNNGSL
												MGNNGSLE
												GNNGSLEQ
												NNGSLEQD
												NGSLEQDV
												GSLEQDVW
												SLEQDVWI
												LEQDVWIA
												EQDVWIAX
												QDVWIAXX
												DVWIAXXX
												XXXLGWHA
												XXLGWHAM
												XLGWHAMF
												LGWHAMFR
												GWHAMFRK
												WHAMFRKY
												HAMFRKYP
												AMFRKYPI
												MFRKYPIM
												FRKYPIMA
												RKYPIMAX
												KYPIMAXX
												XXXSGPDY
												XXSGPDYQ
												XSGPDYQK
												SGPDYQKE
												GPDYQKER
												PDYQKERL
												DYQKERLF
												YQKERLFF
												QKERLFFW
												KERLFFWA
												ERLFFWAX
												RLFFWAXX
												LFFWAXXX
												XXXFGSMG
												XXFGSMGA
												XFGSMGAN
												FGSMGANH
												GSMGANHT
												SMGANHTW
												MGANHTWV
												GANHTWVV
												ANHTWVVK
												NHTWVVKA
												HTWVVKAX
												TWVVKAXX
												WVVKAXXX
												XXXDGIYR
												XXDGIYRM
												XDGIYRMH
												DGIYRMHV
												GIYRMHVQ
												IYRMHVQL
												YRMHVQLG
												RMHVQLGG
												MHVQLGGA
												HVQLGGAA
												QLGGAAXX
												LGGAAXXX
												XXXHGTPK
												XXHGTPKF
												XHGTPKFA
												HGTPKFAW
												GTPKFAWD
												TPKFAWDE
												PKFAWDES
												KFAWDESN
												FAWDESNG
												AWDESNGA
												WDESNGAX
												DESNGAXX
												ESNGAXXX
												XXXAGSWK
												XXAGSWKG
												XAGSWKGV
												AGSWKGVR
												GSWKGVRN
												SWKGVRND
												WKGVRNDF
												KGVRNDFT
												GVRNDFTE
												VRNDFTEA
												RNDFTEAX
												NDFTEAXX
												DFTEAXXX
												XXPGTQMI
												XPGTQMIE
												PGTQMIEA
												GTQMIEAP
												TQMIEAPL
												QMIEAPLH
												MIEAPLHY
												IEAPLHYS
												EAPLHYSA
												APLHYSAX
												PLHYSAXX
												LHYSAXXX
												XQGHETRW
												QGHETRWL
												GHETRWLI
												HETRWLIF
												ETRWLIFV
												TRWLIFVS
												RWLIFVSN
												WLIFVSNA
												LIFVSNAX
												IFVSNAXX
												FVSNAXXX
												XXXRGSPM
												XXRGSPMD
												XRGSPMDG
												RGSPMDGY
												GSPMDGYA
												SPMDGYAQ
												PMDGYAQN
												MDGYAQNK
												DGYAQNKH
												GYAQNKHA
												YAQNKHAX
												AQNKHAXX
												QNKHAXXX
												XXGGLLDH
												XGGLLDHF
												GGLLDHFY
												GLLDHFYT
												LLDHFYTS
												LDHFYTSQ
												DHFYTSQI
												HFYTSQIP
												FYTSQIPA
												YTSQIPAX
												TSQIPAXX
												SQIPAXXX
												XXXSAMMK
												XSAMMKIG
												SAMMKIGE
												AMMKIGEV
												MMKIGEVA
												MKIGEVAR
												KIGEVARP
												IGEVARPL
												EVARPLGX
												VARPLGXX
												ARPLGXXX
												XIARQPWN
												IARQPWNM
												ARQPWNML
												RQPWNMLK
												QPWNMLKD
												PWNMLKDD
												WNMLKDDM
												NMLKDDMG
												MLKDDMGX
												LKDDMGXX
												KDDMGXXX
												XXXMAIHG
												XXMAIHGF
												XMAIHGFE
												MAIHGFEY
												AIHGFEYV
												IHGFEYVT
												HGFEYVTA
												GFEYVTAS
												FEYVTASR
												EYVTASRG
												YVTASRGX
												VTASRGXX
												TASRGXXX
												XXXWAGTA
												XXWAGTAK
												XWAGTAKN
												WAGTAKNS
												AGTAKNSS
												GTAKNSSA
												TAKNSSAD
												AKNSSADI
												KNSSADIQ
												NSSADIQG
												SSADIQGX
												SADIQGXX
												ADIQGXXX
												XEAWMTFI
												EAWMTFIV
												AWMTFIVP
												WMTFIVPP
												MTFIVPPR
												TFIVPPRS
												FIVPPRSA
												IVPPRSAG
												PPRSAGXX
												PRSAGXXX
												XXXHAWFS
												XXHAWFSV
												XHAWFSVI
												HAWFSVII
												AWFSVIIP
												WFSVIIPN
												FSVIIPNL
												SVIIPNLG
												VIIPNLGD
												IIPNLGDG
												IPNLGDGX
												PNLGDGXX
												NLGDGXXX
												XXXAAPYH
												XXAAPYHK
												XAAPYHKM
												AAPYHKME
												APYHKMET
												PYHKMETN
												YHKMETNI
												HKMETNIT
												KMETNITS
												METNITSG
												ETNITSGX
												TNITSGXX
												NITSGXXX
												XXXNAKHY
												XXNAKHYS
												XNAKHYSR
												NAKHYSRQ
												AKHYSRQW
												KHYSRQWW
												HYSRQWWE
												YSRQWWEM
												SRQWWEMF
												RQWWEMFG
												QWWEMFGX
												WWEMFGXX
												WEMFGXXX
												XPASQTAR
												PASQTARW
												ASQTARWN
												SQTARWND
												QTARWNDV
												TARWNDVD
												ARWNDVDG
												RWNDVDGG
												WNDVDGGX
												XXXKARSA
												XXKARSAF
												XKARSAFA
												KARSAFAE
												ARSAFAEM
												RSAFAEMW
												SAFAEMWP
												AFAEMWPD
												FAEMWPDH
												AEMWPDHG
												EMWPDHGX
												MWPDHGXX
												WPDHGXXX
												XXXGASTS
												XXGASTSP
												XGASTSPH
												GASTSPHM
												ASTSPHMI
												STSPHMIW
												TSPHMIWA
												SPHMIWAK
												PHMIWAKP
												HMIWAKPG
												MIWAKPGX
												IWAKPGXX
												WAKPGXXX
												XXXGSQVF
												XXGSQVFS
												XGSQVFSW
												GSQVFSWL
												SQVFSWLN
												QVFSWLNH
												VFSWLNHY
												FSWLNHYH
												SWLNHYHR
												WLNHYHRK
												LNHYHRKX
												NHYHRKXX
												HYHRKXXX
												XXXHTNKR
												XXHTNKRI
												XHTNKRIS
												HTNKRISQ
												TNKRISQW
												NKRISQWM
												KRISQWMW
												RISQWMWE
												ISQWMWEI
												SQWMWEIR
												QWMWEIRX
												WMWEIRXX
												MWEIRXXX
												XXXMSYQW
												XXMSYQWQ
												XMSYQWQN
												MSYQWQNS
												SYQWQNSD
												YQWQNSDP
												QWQNSDPK
												WQNSDPKA
												NSDPKAGR
												DPKAGRXX
												XASMRIYI
												ASMRIYIE
												SMRIYIEP
												MRIYIEPE
												RIYIEPET
												IYIEPETF
												YIEPETFD
												IEPETFDK
												EPETFDKX
												PETFDKXX
												XXKSHTND
												KSHTNDLP
												SHTNDLPL
												NDLPLISV
												DLPLISVM
												LPLISVMR
												PLISVMRX
												LISVMRXX
												ISVMRXXX
												XXNTLIQV
												XNTLIQVP
												NTLIQVPV
												TLIQVPVK
												LIQVPVKH
												IQVPVKHE
												QVPVKHEG
												VPVKHEGP
												PVKHEGPK
												VKHEGPKX
												KHEGPKXX
												HEGPKXXX
												XXXVSPAP
												XXVSPAPT
												XVSPAPTY
												VSPAPTYG
												SPAPTYGR
												PAPTYGRL
												APTYGRLW
												PTYGRLWI
												TYGRLWIH
												YGRLWIHK
												GRLWIHKX
												RLWIHKXX
												LWIHKXXX
												XPSFNMYG
												PSFNMYGY
												SFNMYGYD
												FNMYGYDL
												NMYGYDLQ
												MYGYDLQT
												YGYDLQTA
												GYDLQTAK
												DLQTAKXX
												LQTAKXXX
												XYTRLNGE
												NGEAVMFM
												GEAVMFMS
												EAVMFMSK
												AVMFMSKX
												VMFMSKXX
												MFMSKXXX
												XXESIEYK
												XESIEYKG
												ESIEYKGK
												SIEYKGKP
												IEYKGKPT
												EYKGKPTR
												YKGKPTRW
												KGKPTRWQ
												GKPTRWQR
												KPTRWQRX
												PTRWQRXX
												TRWQRXXX
												XXXSSGML
												XXSSGMLN
												XSSGMLNI
												SSGMLNIH
												SGMLNIHF
												GMLNIHFK
												MLNIHFKF
												LNIHFKFD
												IHFKFDWR
												HFKFDWRX
												FKFDWRXX
												KFDWRXXX
												XXIKVYDW
												XIKVYDWA
												IKVYDWAF
												KVYDWAFR
												VYDWAFRI
												YDWAFRIR
												DWAFRIRS
												WAFRIRSG
												AFRIRSGT
												FRIRSGTX
												RIRSGTXX
												IRSGTXXX
												XXXGRDLH
												XXGRDLHT
												XGRDLHTV
												GRDLHTVT
												RDLHTVTA
												DLHTVTAE
												LHTVTAES
												HTVTAESL
												TVTAESLM
												VTAESLMS
												TAESLMSX
												AESLMSXX
												ESLMSXXX
												XXXMRAYK
												XXMRAYKE
												XMRAYKEQ
												MRAYKEQT
												RAYKEQTN
												AYKEQTNG
												YKEQTNGN
												KEQTNGNH
												EQTNGNHV
												QTNGNHVS
												TNGNHVSX
												NGNHVSXX
												GNHVSXXX
												XXAKGMGP
												XAKGMGPF
												AKGMGPFH
												KGMGPFHI
												GMGPFHIV
												MGPFHIVK
												GPFHIVKW
												PFHIVKWA
												FHIVKWAS
												HIVKWASX
												IVKWASXX
												VKWASXXX
												XXXRKWQS
												XXRKWQSP
												XRKWQSPQ
												KWQSPQVD
												WQSPQVDL
												QSPQVDLY
												SPQVDLYD
												PQVDLYDK
												QVDLYDKS
												VDLYDKSX
												DLYDKSXX
												XXXQKESA
												XXQKESAE
												XQKESAEY
												QKESAEYN
												KESAEYNP
												ESAEYNPT
												SAEYNPTR
												AEYNPTRL
												EYNPTRLH
												YNPTRLHS
												NPTRLHSX
												PTRLHSXX
												XXXDKQFT
												XXDKQFTK
												XDKQFTKG
												DKQFTKGP
												KQFTKGPK
												QFTKGPKY
												FTKGPKYE
												TKGPKYEH
												KGPKYEHS
												GPKYEHSS
												PKYEHSSX
												KYEHSSXX
												YEHSSXXX
												XXXSKLGQ
												XXSKLGQR
												XSKLGQRP
												SKLGQRPT
												KLGQRPTD
												LGQRPTDN
												GQRPTDNY
												QRPTDNYE
												RPTDNYEP
												PTDNYEPS
												TDNYEPSX
												DNYEPSXX
												NYEPSXXX
												XXHRRVYL
												XHRRVYLT
												HRRVYLTS
												RRVYLTSP
												RVYLTSPK
												VYLTSPKA
												YLTSPKAP
												LTSPKAPE
												TSPKAPES
												SPKAPESX
												PKAPESXX
												KAPESXXX
												KPHDVMGS
												PHDVMGSR
												HDVMGSRG
												VMGSRGLY
												MGSRGLYT
												GSRGLYTX
												SRGLYTXX
												XXXPKDRW
												XXPKDRWH
												XPKDRWHT
												PKDRWHTW
												KDRWHTWM
												RWHTWMKI
												WHTWMKIF
												HTWMKIFN
												TWMKIFNT
												WMKIFNTX
												MKIFNTXX
												XXXLFNDV
												XXLFNDVN
												XLFNDVNI
												LFNDVNIF
												FNDVNIFE
												NDVNIFEI
												DVNIFEIH
												VNIFEIHG
												NIFEIHGV
												IFEIHGVD
												FEIHGVDX
												EIHGVDXX
												IHGVDXXX
												XXXSFIEP
												XXSFIEPD
												XSFIEPDV
												SFIEPDVS
												FIEPDVSQ
												IEPDVSQV
												EPDVSQVK
												PDVSQVKH
												DVSQVKHM
												VSQVKHME
												SQVKHMEX
												QVKHMEXX
												VKHMEXXX
												XXXGWKTM
												XXGWKTMA
												XGWKTMAD
												GWKTMADS
												WKTMADSQ
												KTMADSQE
												TMADSQES
												MADSQESA
												ADSQESAR
												DSQESARD
												SQESARDX
												QESARDXX
												XXXEWHNF
												XXEWHNFH
												XEWHNFHM
												EWHNFHMA
												WHNFHMAI
												HNFHMAIG
												NFHMAIGA
												FHMAIGAR
												HMAIGARS
												MAIGARSD
												AIGARSDX
												IGARSDXX
												GARSDXXX
												XXXFYAWK
												XXFYAWKF
												XFYAWKFG
												FYAWKFGI
												YAWKFGIF
												AWKFGIFY
												WKFGIFYL
												KFGIFYLN
												GIFYLNGD
												IFYLNGDX
												FYLNGDXX
												YLNGDXXX
												XXXKYVLG
												XXKYVLGW
												XKYVLGWL
												KYVLGWLN
												YVLGWLNT
												VLGWLNTS
												LGWLNTSR
												GWLNTSRQ
												WLNTSRQA
												LNTSRQAE
												NTSRQAEX
												SRQAEXXX
												XXMYFKYI
												XMYFKYIW
												MYFKYIWY
												YFKYIWYV
												FKYIWYVQ
												KYIWYVQT
												YIWYVQTA
												IWYVQTAD
												WYVQTADD
												YVQTADDX
												VQTADDXX
												QTADDXXX
												XXAYNMWS
												XAYNMWSL
												AYNMWSLY
												YNMWSLYR
												NMWSLYRM
												MWSLYRMI
												WSLYRMIR
												SLYRMIRQ
												LYRMIRQE
												YRMIRQEX
												RMIRQEXX
												MIRQEXXX
												XXXNFMAF
												XXNFMAFM
												XNFMAFMK
												NFMAFMKW
												FMAFMKWH
												MAFMKWHE
												FMKWHEGQ
												MKWHEGQY
												KWHEGQYE
												WHEGQYEX
												HEGQYEXX
												EGQYEXXX
												XXXDDRQK
												XXDDRQKE
												XDDRQKEY
												DDRQKEYS
												DRQKEYSW
												RQKEYSWM
												QKEYSWMN
												KEYSWMNL
												EYSWMNLI
												YSWMNLIQ
												SWMNLIQX
												WMNLIQXX
												MNLIQXXX
												XXXRDLVD
												XXRDLVDH
												XRDLVDHI
												RDLVDHIG
												DLVDHIGP
												LVDHIGPT
												VDHIGPTA
												DHIGPTAA
												HIGPTAAY
												IGPTAAYH
												GPTAAYHX
												PTAAYHXX
												TAAYHXXX
												GHTFQESM
												HTFQESML
												TFQESMLD
												FQESMLDI
												QESMLDIP
												ESMLDIPK
												SMLDIPKQ
												MLDIPKQX
												LDIPKQXX
												XXXPNITR
												XXPNITRE
												XPNITREW
												PNITREWL
												NITREWLH
												ITREWLHP
												TREWLHPF
												EWLHPFKV
												WLHPFKVH
												LHPFKVHX
												PFKVHXXX
												XXXWQKSN
												XXWQKSND
												XWQKSNDG
												WQKSNDGA
												QKSNDGAQ
												KSNDGAQY
												SNDGAQYM
												NDGAQYMM
												DGAQYMMG
												GAQYMMGQ
												AQYMMGQX
												QYMMGQXX
												YMMGQXXX
												XXXIQMDP
												XXIQMDPR
												XIQMDPRY
												QMDPRYNH
												MDPRYNHT
												DPRYNHTQ
												PRYNHTQQ
												RYNHTQQF
												YNHTQQFP
												NHTQQFPX
												HTQQFPXX
												TQQFPXXX
												XXAPSLIA
												XAPSLIAK
												APSLIAKW
												PSLIAKWV
												SLIAKWVG
												LIAKWVGF
												IAKWVGFE
												AKWVGFEP
												KWVGFEPH
												WVGFEPHX
												VGFEPHXX
												GFEPHXXX
												XXXPDFYL
												XXPDFYLG
												XPDFYLGR
												PDFYLGRS
												DFYLGRSV
												FYLGRSVP
												YLGRSVPQ
												LGRSVPQW
												GRSVPQWH
												RSVPQWHE
												SVPQWHEX
												VPQWHEXX
												PQWHEXXX
												XXXPYWDT
												XXPYWDTK
												XPYWDTKM
												PYWDTKMH
												YWDTKMHA
												WDTKMHAE
												DTKMHAEN
												TKMHAENI
												KMHAENIA
												MHAENIAQ
												HAENIAQX
												AENIAQXX
												ENIAQXXX
												XXXLPNGQ
												XXLPNGQM
												XLPNGQMI
												LPNGQMIR
												PNGQMIRW
												NGQMIRWH
												GQMIRWHF
												QMIRWHFS
												IRWHFSEN
												RWHFSENX
												WHFSENXX
												HFSENXXX
												XXXVHSDA
												HSDAYVTE
												SDAYVTEL
												DAYVTELP
												AYVTELPK
												YVTELPKT
												VTELPKTN
												TELPKTNX
												ELPKTNXX
												LPKTNXXX
												XXXMPEEV
												XXMPEEVA
												XMPEEVAS
												MPEEVASH
												PEEVASHR
												EEVASHRM
												EVASHRMG
												VASHRMGK
												ASHRMGKN
												SHRMGKNF
												HRMGKNFX
												RMGKNFXX
												MGKNFXXX
												XXXGPKLT
												XXGPKLTY
												XGPKLTYD
												GPKLTYDF
												PKLTYDFW
												KLTYDFWI
												LTYDFWIQ
												TYDFWIQN
												YDFWIQNL
												DFWIQNLP
												FWIQNLPX
												WIQNLPXX
												IQNLPXXX
												XXXNHQLA
												XXNHQLAW
												XNHQLAWG
												NHQLAWGE
												HQLAWGED
												QLAWGEDR
												LAWGEDRN
												AWGEDRNT
												WGEDRNTF
												GEDRNTFY
												EDRNTFYX
												DRNTFYXX
												RNTFYXXX
												XXXAETSI
												XXAETSIK
												XAETSIKV
												AETSIKVF
												ETSIKVFM
												TSIKVFMP
												SIKVFMPY
												IKVFMPYY
												KVFMPYYG
												VFMPYYGH
												FMPYYGHX
												MPYYGHXX
												PYYGHXXX
												XXXVDYIE
												XXVDYIEH
												XVDYIEHK
												VDYIEHKD
												DYIEHKDQ
												YIEHKDQV
												IEHKDQVR
												EHKDQVRR
												HKDQVRRM
												KDQVRRMN
												DQVRRMNX
												QVRRMNXX
												VRRMNXXX
												XXXMHSPW
												HSPWTMAN
												SPWTMANF
												PWTMANFL
												WTMANFLR
												TMANFLRG
												MANFLRGP
												ANFLRGPX
												XXXHQVVQ
												XXHQVVQD
												XHQVVQDK
												HQVVQDKH
												QVVQDKHE
												VVQDKHEI
												VQDKHEIY
												QDKHEIYG
												DKHEIYGD
												KHEIYGDP
												HEIYGDPX
												EIYGDPXX
												XXXGQYPM
												XXGQYPMF
												XGQYPMFV
												GQYPMFVK
												QYPMFVKI
												YPMFVKIS
												PMFVKIST
												MFVKISTT
												FVKISTTH
												VKISTTHW
												KISTTHWX
												ISTTHWXX
												STTHWXXX
												XXXPPNRD
												XPPNRDEG
												PPNRDEGW
												PNRDEGWA
												NRDEGWAL
												RDEGWALQ
												DEGWALQH
												EGWALQHT
												GWALQHTF
												WALQHTFX
												ALQHTFXX
												LQHTFXXX
												XNQIIWFD
												NQIIWFDY
												QIIWFDYT
												IIWFDYTL
												IWFDYTLK
												WFDYTLKG
												FDYTLKGE
												DYTLKGEH
												YTLKGEHX
												TLKGEHXX
												LKGEHXXX
												XXQPGMRH
												XQPGMRHS
												QPGMRHSA
												PGMRHSAV
												GMRHSAVE
												MRHSAVEP
												RHSAVEPN
												HSAVEPNG
												SAVEPNGW
												AVEPNGWX
												VEPNGWXX
												EPNGWXXX
												XKHPLETV
												KHPLETVY
												HPLETVYA
												PLETVYAD
												LETVYADS
												ETVYADSS
												TVYADSSE
												VYADSSEW
												YADSSEWX
												ADSSEWXX
												DSSEWXXX
												XXXMEFHW
												XXMEFHWR
												XMEFHWRI
												MEFHWRIM
												EFHWRIMQ
												FHWRIMQG
												HWRIMQGK
												WRIMQGKK
												RIMQGKKA
												IMQGKKAP
												MQGKKAPX
												QGKKAPXX
												GKKAPXXX
												XXXAQNEA
												XXAQNEAH
												XAQNEAHM
												AQNEAHMK
												QNEAHMKT
												NEAHMKTD
												EAHMKTDW
												AHMKTDWW
												HMKTDWWA
												MKTDWWAY
												KTDWWAYX
												TDWWAYXX
												DWWAYXXX
												XXXGDQPV
												GDQPVSRG
												DQPVSRGL
												QPVSRGLY
												PVSRGLYF
												VSRGLYFI
												SRGLYFIT
												RGLYFITH
												GLYFITHX
												LYFITHXX
												YFITHXXX
												XXXYEQTH
												XXYEQTHN
												XYEQTHNY
												YEQTHNYR
												EQTHNYRP
												THNYRPDM
												HNYRPDME
												NYRPDMEW
												YRPDMEWQ
												RPDMEWQX
												PDMEWQXX
												DMEWQXXX
												XXXTNMYQ
												XXTNMYQA
												XTNMYQAG
												TNMYQAGD
												NMYQAGDN
												MYQAGDNS
												YQAGDNSK
												QAGDNSKF
												AGDNSKFQ
												GDNSKFQP
												DNSKFQPX
												NSKFQPXX
												SKFQPXXX
												XXXENFPH
												XENFPHLW
												ENFPHLWE
												NFPHLWER
												FPHLWERT
												PHLWERTI
												HLWERTIV
												LWERTIVN
												WERTIVNH
												ERTIVNHX
												RTIVNHXX
												TIVNHXXX
												XXXKQDDL
												XXKQDDLM
												QDDLMSEQ
												DDLMSEQF
												DLMSEQFT
												LMSEQFTN
												MSEQFTNM
												SEQFTNMY
												EQFTNMYX
												QFTNMYXX
												XXXTPHHV
												XXTPHHVN
												XTPHHVNW
												TPHHVNWY
												PHHVNWYK
												HHVNWYKR
												HVNWYKRA
												VNWYKRAP
												NWYKRAPN
												WYKRAPNQ
												YKRAPNQX
												KRAPNQXX
												RAPNQXXX
												XXTHATPG
												THATPGIH
												HATPGIHD
												ATPGIHDV
												TPGIHDVL
												PGIHDVLL
												GIHDVLLR
												IHDVLLRP
												HDVLLRPX
												DVLLRPXX
												VLLRPXXX
												XXXFPNMW
												XXFPNMWS
												XFPNMWSY
												FPNMWSYE
												PNMWSYEK
												NMWSYEKQ
												MWSYEKQR
												WSYEKQRF
												SYEKQRFH
												YEKQRFHP
												EKQRFHPX
												KQRFHPXX
												QRFHPXXX
												XXXPHWQR
												XXPHWQRV
												XPHWQRVI
												PHWQRVIF
												HWQRVIFF
												WQRVIFFR
												QRVIFFRL
												RVIFFRLN
												VIFFRLNT
												IFFRLNTP
												FFRLNTPX
												FRLNTPXX
												RLNTPXXX
												XXXQEGHQ
												XXQEGHQS
												XQEGHQSN
												QEGHQSNK
												EGHQSNKP
												GHQSNKPP
												HQSNKPPA
												QSNKPPAF
												SNKPPAFM
												NKPPAFMH
												KPPAFMHX
												PAFMHXXX
												XDPGSFKN
												DPGSFKNN
												PGSFKNNP
												GSFKNNPI
												SFKNNPID
												FKNNPIDW
												KNNPIDWH
												NNPIDWHH
												NPIDWHHX
												PIDWHHXX
												IDWHHXXX
												XXXEHPEM
												XXEHPEMV
												XEHPEMVH
												EHPEMVHY
												HPEMVHYQ
												PEMVHYQI
												EMVHYQIN
												MVHYQINQ
												VHYQINQK
												HYQINQKH
												YQINQKHX
												QINQKHXX
												INQKHXXX
												XXXRPVME
												XRPVMEFA
												RPVMEFAT
												PVMEFATG
												VMEFATGG
												MEFATGGY
												EFATGGYH
												FATGGYHP
												TGGYHPNX
												GGYHPNXX
												GYHPNXXX
												XXXHHFTQ
												HHFTQRAG
												HFTQRAGI
												FTQRAGIL
												TQRAGILK
												QRAGILKL
												RAGILKLM
												AGILKLMP
												GILKLMPX
												ILKLMPXX
												XXXYHFQF
												XXYHFQFP
												XYHFQFPM
												YHFQFPMH
												HFQFPMHN
												FQFPMHNG
												QFPMHNGR
												FPMHNGRV
												MHNGRVPD
												HNGRVPDX
												NGRVPDXX
												GRVPDXXX
												XXXEVDNT
												XXEVDNTK
												XEVDNTKP
												EVDNTKPK
												VDNTKPKV
												DNTKPKVM
												NTKPKVMY
												TKPKVMYW
												KPKVMYWH
												PKVMYWHF
												KVMYWHFX
												VMYWHFXX
												MYWHFXXX
												XXXEYPRP
												XXEYPRPQ
												XEYPRPQE
												EYPRPQEW
												YPRPQEWA
												PRPQEWAD
												RPQEWADG
												PQEWADGN
												QEWADGNH
												EWADGNHL
												WADGNHLX
												ADGNHLXX
												DGNHLXXX
												XXXGFSIH
												XXGFSIHE
												XGFSIHEW
												GFSIHEWE
												SIHEWELD
												IHEWELDT
												HEWELDTQ
												EWELDTQK
												WELDTQKW
												ELDTQKWX
												LDTQKWXX
												DTQKWXXX
												XXXEGADI
												XXEGADIW
												XEGADIWY
												EGADIWYR
												GADIWYRK
												ADIWYRKH
												DIWYRKHS
												IWYRKHSH
												WYRKHSHQ
												YRKHSHQL
												RKHSHQLX
												KHSHQLXX
												HSHQLXXX
												XXXEDNYE
												XXEDNYEV
												XEDNYEVW
												EDNYEVWV
												DNYEVWVP
												NYEVWVPQ
												YEVWVPQA
												EVWVPQAG
												VWVPQAGR
												WVPQAGRN
												VPQAGRNX
												PQAGRNXX
												QAGRNXXX
												XXXERWHD
												XXERWHDI
												XERWHDIN
												ERWHDINM
												RWHDINMS
												WHDINMSV
												HDINMSVS
												DINMSVSL
												INMSVSLQ
												NMSVSLQI
												MSVSLQIX
												SVSLQIXX
												VSLQIXXX
												XXXEMKEL
												XXEMKELG
												XEMKELGR
												EMKELGRS
												MKELGRSA
												KELGRSAN
												ELGRSANA
												LGRSANAF
												GRSANAFQ
												RSANAFQT
												SANAFQTX
												ANAFQTXX
												NAFQTXXX
												XXXEPLDM
												XXEPLDMQ
												XEPLDMQK
												EPLDMQKQ
												PLDMQKQR
												LDMQKQRY
												DMQKQRYF
												MQKQRYFD
												QKQRYFDW
												KQRYFDWL
												QRYFDWLX
												RYFDWLXX
												YFDWLXXX
												XXXEQREV
												XXEQREVY
												XEQREVYT
												EQREVYTQ
												QREVYTQI
												REVYTQIW
												EVYTQIWI
												VYTQIWIM
												YTQIWIMT
												TQIWIMTV
												QIWIMTVX
												IWIMTVXX
												WIMTVXXX
												XXXGEWHW
												XXGEWHWP
												XGEWHWPS
												GEWHWPSM
												EWHWPSMN
												WHWPSMNK
												HWPSMNKV
												WPSMNKVG
												PSMNKVGQ
												SMNKVGQA
												MNKVGQAX
												NKVGQAXX
												KVGQAXXX
												XXGNGTFP
												XGNGTFPT
												GNGTFPTK
												NGTFPTKL
												GTFPTKLD
												TFPTKLDE
												FPTKLDEL
												PTKLDELQ
												TKLDELQF
												KLDELQFX
												LDELQFXX
												XXXGLYFR
												XXGLYFRY
												XGLYFRYE
												GLYFRYEI
												LYFRYEIP
												YFRYEIPQ
												FRYEIPQA
												RYEIPQAD
												YEIPQADQ
												EIPQADQW
												IPQADQWX
												PQADQWXX
												QADQWXXX
												XXXDITSQ
												XXDITSQV
												XDITSQVW
												DITSQVWP
												ITSQVWPV
												TSQVWPVE
												SQVWPVEY
												QVWPVEYM
												VWPVEYMQ
												WPVEYMQD
												PVEYMQDX
												VEYMQDXX
												EYMQDXXX
												XXXNVDWT
												XXNVDWTA
												XNVDWTAP
												NVDWTAPQ
												VDWTAPQL
												DWTAPQLI
												WTAPQLIE
												TAPQLIEY
												APQLIEYL
												PQLIEYLD
												QLIEYLDX
												LIEYLDXX
												IEYLDXXX
												XXXWLAKE
												XXWLAKED
												XWLAKEDQ
												WLAKEDQF
												LAKEDQFP
												AKEDQFPV
												KEDQFPVR
												EDQFPVRP
												DQFPVRPT
												QFPVRPTE
												FPVRPTEX
												PVRPTEXX
												VRPTEXXX
												XXXEEPML
												XXEEPMLK
												XEEPMLKH
												EEPMLKHW
												EPMLKHWF
												PMLKHWFA
												MLKHWFAW
												LKHWFAWD
												KHWFAWDQ
												HWFAWDQN
												WFAWDQNX
												FAWDQNXX
												AWDQNXXX
												XXXWILAG
												XXWILAGM
												XWILAGMQ
												WILAGMQG
												ILAGMQGH
												LAGMQGHV
												AGMQGHVN
												GMQGHVNS
												MQGHVNST
												QGHVNSTQ
												GHVNSTQX
												HVNSTQXX
												VNSTQXXX
												XXXQVILK
												XXQVILKI
												XQVILKIN
												QVILKINS
												VILKINSY
												ILKINSYN
												LKINSYNM
												KINSYNMW
												INSYNMWA
												NSYNMWAD
												SYNMWADX
												YNMWADXX
												NMWADXXX
												XXXVINYP
												XXVINYPL
												XVINYPLK
												VINYPLKF
												INYPLKFT
												NYPLKFTK
												YPLKFTKV
												PLKFTKVM
												LKFTKVMQ
												KFTKVMQQ
												FTKVMQQX
												TKVMQQXX
												KVMQQXXX
												XXXMIVQH
												XXMIVQHR
												XMIVQHRL
												MIVQHRLF
												IVQHRLFT
												VQHRLFTY
												QHRLFTYF
												HRLFTYFR
												RLFTYFRA
												LFTYFRAW
												FTYFRAWX
												YFRAWXXX
												XXXTVMIS
												XTVMISMH
												TVMISMHR
												VMISMHRN
												MISMHRNW
												ISMHRNWR
												SMHRNWRA
												MHRNWRAQ
												HRNWRAQH
												RNWRAQHX
												NWRAQHXX
												WRAQHXXX
												XXTWRGVS
												XTWRGVSW
												TWRGVSWN
												WRGVSWNS
												RGVSWNSE
												GVSWNSED
												VSWNSEDI
												SWNSEDIL
												WNSEDILT
												NSEDILTX
												SEDILTXX
												EDILTXXX
												XXXLRKDW
												XXLRKDWG
												XLRKDWGD
												LRKDWGDI
												RKDWGDIQ
												KDWGDIQF
												DWGDIQFA
												WGDIQFAT
												GDIQFATA
												DIQFATAN
												IQFATANX
												QFATANXX
												FATANXXX
												XXNRSVEN
												XNRSVENG
												NRSVENGE
												RSVENGEK
												SVENGEKT
												VENGEKTQ
												ENGEKTQR
												NGEKTQRW
												GEKTQRWI
												EKTQRWIX
												KTQRWIXX
												TQRWIXXX
												XXXFRIHG
												XXFRIHGF
												XFRIHGFD
												FRIHGFDE
												RIHGFDEA
												IHGFDEAH
												HGFDEAHN
												GFDEAHNA
												FDEAHNAW
												DEAHNAWM
												EAHNAWMX
												AHNAWMXX
												HNAWMXXX
												XXXTDHRS
												XXTDHRSH
												XTDHRSHV
												TDHRSHVG
												DHRSHVGM
												HRSHVGMY
												RSHVGMYW
												SHVGMYWT
												HVGMYWTL
												VGMYWTLN
												GMYWTLNX
												MYWTLNXX
												YWTLNXXX
												XXXTQNGY
												XXTQNGYP
												XTQNGYPN
												TQNGYPNL
												QNGYPNLA
												NGYPNLAW
												GYPNLAWP
												YPNLAWPG
												PNLAWPGD
												NLAWPGDI
												LAWPGDIX
												AWPGDIXX
												WPGDIXXX
												XXXTEIWE
												XXTEIWEP
												XTEIWEPI
												TEIWEPID
												EIWEPIDR
												IWEPIDRG
												WEPIDRGP
												EPIDRGPW
												PIDRGPWR
												IDRGPWRF
												DRGPWRFX
												RGPWRFXX
												GPWRFXXX
												XXXLTHGR
												XXLTHGRP
												XLTHGRPE
												LTHGRPED
												THGRPEDT
												HGRPEDTA
												GRPEDTAQ
												RPEDTAQF
												PEDTAQFW
												EDTAQFWG
												DTAQFWGX
												TAQFWGXX
												AQFWGXXX
												XXXDTFWN
												XXDTFWNS
												XDTFWNSL
												DTFWNSLK
												TFWNSLKY
												FWNSLKYI
												WNSLKYIV
												NSLKYIVV
												SLKYIVVW
												LKYIVVWT
												KYIVVWTX
												YIVVWTXX
												IVVWTXXX
												XXXRLVHR
												XXRLVHRE
												XRLVHRET
												RLVHRETQ
												LVHRETQW
												VHRETQWS
												HRETQWSK
												RETQWSKI
												ETQWSKIN
												TQWSKING
												QWSKINGX
												WSKINGXX
												SKINGXXX
												XXXWTIMG
												XXWTIMGP
												XWTIMGPD
												WTIMGPDA
												TIMGPDAF
												IMGPDAFN
												MGPDAFNL
												GPDAFNLY
												PDAFNLYA
												DAFNLYAL
												AFNLYALX
												FNLYALXX
												NLYALXXX
												XXKWLIHP
												XKWLIHPT
												KWLIHPTF
												WLIHPTFS
												LIHPTFSY
												IHPTFSYM
												HPTFSYMR
												PTFSYMRW
												TFSYMRWP
												FSYMRWPX
												SYMRWPXX
												YMRWPXXX
												XXQTRDQN
												XQTRDQNK
												QTRDQNKV
												TRDQNKVG
												RDQNKVGE
												DQNKVGEA
												QNKVGEAA
												NKVGEAAW
												KVGEAAWY
												VGEAAWYX
												GEAAWYXX
												EAAWYXXX
												XXXREANY
												XXREANYH
												XREANYHE
												REANYHEQ
												EANYHEQS
												ANYHEQSI
												NYHEQSIG
												YHEQSIGG
												HEQSIGGW
												EQSIGGWE
												QSIGGWEX
												SIGGWEXX
												IGGWEXXX
												XXXINDFL
												XXINDFLV
												XINDFLVR
												INDFLVRT
												NDFLVRTW
												DFLVRTWK
												FLVRTWKM
												LVRTWKMP
												RTWKMPGL
												TWKMPGLX
												WKMPGLXX
												XXXRNMEF
												XXRNMEFK
												XRNMEFKH
												RNMEFKHD
												NMEFKHDW
												MEFKHDWY
												EFKHDWYG
												FKHDWYGT
												KHDWYGTP
												HDWYGTPL
												DWYGTPLX
												WYGTPLXX
												YGTPLXXX
												XXXIPTNI
												XXIPTNIR
												XIPTNIRA
												IPTNIRAS
												PTNIRASV
												TNIRASVP
												NIRASVPQ
												IRASVPQL
												RASVPQLW
												ASVPQLWW
												SVPQLWWX
												VPQLWWXX
												PQLWWXXX
												XXXIWQKG
												XXIWQKGA
												XIWQKGAL
												IWQKGALH
												WQKGALHT
												QKGALHTS
												KGALHTSM
												GALHTSMD
												ALHTSMDP
												LHTSMDPQ
												HTSMDPQX
												SMDPQXXX
												XXXIGDNV
												XXIGDNVE
												IGDNVEWI
												GDNVEWIP
												DNVEWIPF
												NVEWIPFY
												VEWIPFYR
												EWIPFYRD
												WIPFYRDT
												IPFYRDTX
												PFYRDTXX
												XXXIEPPW
												XXIEPPWV
												XIEPPWVD
												IEPPWVDS
												EPPWVDSH
												PPWVDSHA
												PWVDSHAK
												WVDSHAKR
												VDSHAKRN
												DSHAKRNM
												SHAKRNMX
												HAKRNMXX
												AKRNMXXX
												XXXVLRFI
												XXVLRFIE
												XVLRFIEN
												VLRFIENM
												LRFIENMT
												RFIENMTL
												FIENMTLG
												IENMTLGQ
												ENMTLGQD
												NMTLGQDY
												MTLGQDYX
												TLGQDYXX
												LGQDYXXX
												XXXHYGFV
												XXHYGFVT
												XHYGFVTK
												HYGFVTKP
												YGFVTKPN
												GFVTKPNH
												FVTKPNHQ
												VTKPNHQI
												TKPNHQIW
												KPNHQIWD
												PNHQIWDX
												NHQIWDXX
												HQIWDXXX
												XXXVFIDL
												XXVFIDLR
												XVFIDLRW
												FIDLRWMA
												IDLRWMAY
												DLRWMAYE
												LRWMAYEE
												RWMAYEEP
												WMAYEEPW
												MAYEEPWX
												AYEEPWXX
												YEEPWXXX
												XXXQYELP
												XXQYELPS
												XQYELPSR
												QYELPSRN
												YELPSRNG
												ELPSRNGW
												LPSRNGWH
												PSRNGWHH
												SRNGWHHN
												RNGWHHNP
												NGWHHNPX
												GWHHNPXX
												WHHNPXXX
												XXYAFMQV
												XYAFMQVA
												AFMQVAIT
												FMQVAITY
												MQVAITYD
												QVAITYDK
												VAITYDKW
												AITYDKWN
												ITYDKWNX
												TYDKWNXX
												YDKWNXXX
												XXXDFDYT
												XXDFDYTI
												XDFDYTIA
												DFDYTIAV
												FDYTIAVQ
												DYTIAVQM
												YTIAVQMF
												TIAVQMFH
												IAVQMFHE
												AVQMFHEV
												VQMFHEVX
												QMFHEVXX
												MFHEVXXX
												XXXFDWWG
												XXFDWWGN
												XFDWWGNR
												FDWWGNRS
												DWWGNRSP
												WWGNRSPL
												WGNRSPLE
												GNRSPLEK
												NRSPLEKM
												RSPLEKMV
												SPLEKMVX
												PLEKMVXX
												LEKMVXXX
												XXXFNEYA
												XXFNEYAM
												XFNEYAMW
												FNEYAMWR
												NEYAMWRL
												EYAMWRLD
												YAMWRLDI
												AMWRLDII
												MWRLDIIP
												WRLDIIPE
												RLDIIPEX
												LDIIPEXX
												DIIPEXXX
												XXXWFQHN
												XXWFQHNP
												XWFQHNPK
[truncated: 812 more rows]
